# Supplementary material for: Plastid phylogenomics contributes to the taxonomic revision of taxa within the genus Sanicula L. and acceptance of two new members of the genus
Source: Front Plant Sci. 2024 Jun 10;15:1351023. doi: 10.3389/fpls.2024.1351023 (PMC11194442; doi:10.3389/fpls.2024.1351023)
Supplement: Supplementary Table 1 — Taxa newly sequenced in the present study with source, voucher and GenBank accession numbers. [file Table_1.xlsx]

## Sheet: Newly sequenced plastomes
Table S1 The newly sequenced plastomes of Sanicula taxa in this study
Taxon	Locality	Voucher information	Herbarium information	GenBank Accession
Sanicula chinensis	Ganzi,Sichuan,China	SBN2022080301	Sichuan University	OR865877
Sanicula chinensis	Xi’an,Shanxi,China	SBN2022081301	Sichuan University	OR865878
Sanicula chinensis	Hanzhong,Shanxi,China	XYL2023070201	Sichuan University	OR865879
Sanicula giraldii	Taibai,Shanxi,China	SBN2022071301	Sichuan University	OR865881
Sanicula giraldii	Xiaojin,Sichuan,China	XDF2023070806	Sichuan University	OR865882
Sanicula giraldii	Chongzhou,Sichuan,China	SBN2023063001	Sichuan University	OR865883
Sanicula giraldii var. ovicalycina	Nanchuan, Chongqing,China	SBN2022070702	Sichuan University	OR865885
Sanicula lamelligera	Guilin,Guangxi,China	SBN2022050401	Sichuan University	OR865876
Sanicula rubriflora	Jilin,Jilin,,China	ZAQ2023071001	Sichuan University	OR865880
Sanicula tienmuensis var. pauciflora	Luding,Sichuan,China	SBN2022062201	Sichuan University	OR865886
Sanicula flavoviren	Jinhua,Zhejiang,China	SBN2023062301	Sichuan University	OR865884
Sanicula sp. SBN2022073001	Hanyuan,Sichuan,China	SBN2022073001	Sichuan University	OR865889
Sanicula sp. SBN2022073001	Hanyuan,Sichuan,China	SBN2022073002	Sichuan University	OR865890
Sanicula sp. SBN2022073001	Hanyuan,Sichuan,China	SBN2022073003	Sichuan University	OR865891
Sanicula sp. SBN2023041201	Langao, Shanxi, China	SBN2023041201	Sichuan University	OR865887
Sanicula sp. SBN2023041201	Langao, Shanxi, China	SBN2023041202	Sichuan University	OR865888

## Sheet: Newly sequenced ITS
Table S1 The newly sequenced and assembled ITS sequences of Sanicula taxa in this study
Taxon	Voucher information	GenBank Accession
Sanicula chinensis	S052101	OR879918
Sanicula chinensis	S042901	OR879919
Sanicula chinensis	S062202	OR879923
Sanicula chinensis	S4_1	OR879944
Sanicula chinensis	SBN08	OR879955
Sanicula astrantiifolia	S061501	OR879920
Sanicula astrantiifolia	R082201	OR879921
Sanicula astrantiifolia	S3_2	OR879943
Sanicula caerulescens	S042301	OR879922
Sanicula elongata	S051501	OR879924
Sanicula flavovirens	S062301	OR879925
Sanicula giraldii	S071301	OR879926
Sanicula giraldii	SBN01	OR879952
Sanicula giraldii	SBN17	OR879956
Sanicula giraldii	X24	OR879958
Sanicula hacquetioides	S061701	OR879927
Sanicula lamelligera	S050401	OR879928
Sanicula rubriflora	S082201	OR879929
Sanicula rubriflora	S082301	OR879950
Sanicula rubriflora	S1_1	OR879940
Sanicula rubriflora	S1_2	OR879941
Sanicula rubriflora	S082202	OR879930
Sanicula orthacantha	S042901	OR879931
Sanicula giraldii var. ovicalycina	S070702	OR879932
Sanicula oviformis	S042301	OR879933
Sanicula tienmuensis var. pauciflora	S062201	OR879934
Sanicula pengshuiensis	S070501	OR879935
Sanicula serrata	S062301	OR879936
Sanicula serrata	S7_1	OR879945
Sanicula serrata	S7_2	OR879946
Sanicula orthacantha var. stolonifera	S9_1	OR879947
Sanicula tienmuensis	S17	OR879937
Sanicula sp. SBN2022073001	S073001	OR879957
Sanicula sp. SBN2022073001	S073002	OR879949
Sanicula sp. SBN2022073001	S073003	OR879948
Sanicula sp. SBN2022073001	S073004	OR879939
Sanicula sp. SBN2022073001	S073005	OR879938
Sanicula rugulosa	S2	OR879942
Sanicula sp. SBN2023041201	S041201	OR879953
Sanicula sp. SBN2023041201	S041202	OR879954
Sanicula tienmuensis var. pauciflora	S062203	OR879960
Sanicula orthacantha	SBN06	OR879959
Sanicula orthacantha	S061502	OR879951
