# Supplementary material for: Plastid phylogenomics contributes to the taxonomic revision of taxa within the genus Sanicula L. and acceptance of two new members of the genus
Source: Front Plant Sci. 2024 Jun 10;15:1351023. doi: 10.3389/fpls.2024.1351023 (PMC11194442; doi:10.3389/fpls.2024.1351023)
Supplement: Supplementary Table 2 — Plastomes data and ITS sequences included in phylogenetic analyses with GenBank accession. [file Table_2.xlsx]

## Sheet: plastomes data
Table S2 Plastomes data included in phylogenetic analyses with GenBank accession.
Taxa	sequence type	GenBank Accession
Sanicula orthacantha var. brevispina	plastid	NC_072645
Sanicula orthacantha var. brevispina	plastid	OP703179
Sanichula orthacantha var. stolonifera	plastid	MT561028
Sanichula orthacantha var. stolonifera	plastid	MT528259
Sanichula orthacantha var. stolonifera	plastid	OQ612641
Sanicula giraldii var. ovicalycina	plastid	OR865885
Sanicula pengshuiensis	plastid	OQ626822
Sanicula elongata	plastid	OQ626823
Sanicula sp. SBN2023041201	plastid	OR865887
Sanicula sp. SBN2023041201	plastid	OR865888
Sanicula sp. SBN2023041201	plastid	OQ612639
Sanicula lamelligera	plastid	OQ612640
Sanicula oviformis	plastid	OQ626828
Sanicula caerulescens	plastid	OQ626824
Sanicula tienmuensis var. pauciflora	plastid	OR865886
Sanicula sp. SBN2022073001	plastid	OR865889
Sanicula sp. SBN2022073001	plastid	OR865890
Sanicula sp. SBN2022073001	plastid	OR865891
Sanicula astrantiifolia	plastid	OQ626819
Sanicula astrantiifolia	plastid	OQ626818
Sanicula tienmuensis	plastid	OQ626820
Sanicula tienmuensis	plastid	NC_072643
Sanicula tienmuensis	plastid	OP703175
Sanicula giraldii	plastid	OQ612643
Sanicula giraldii	plastid	NC_061751
Sanicula giraldii	plastid	OR865881
Sanicula giraldii	plastid	OR865882
Sanicula giraldii	plastid	OR865883
Sanicula rugulosa	plastid	OQ626826
Sanicula hacquetioides	plastid	OQ626825
Sanicula serrata	plastid	OQ626821
Sanicula chinensis	plastid	OQ626817
Sanicula chinensis	plastid	OR865877
Sanicula chinensis	plastid	OR865878
Sanicula chinensis	plastid	OR865879
Sanicula flavovirens	plastid	NC_061752
Sanicula flavovirens	plastid	MT528257
Sanicula flavovirens	plastid	OP703176
Sanicula flavovirens	plastid	OR865884
Sanicula rubriflora	plastid	MT528260
Sanicula rubriflora	plastid	MW690208
Sanicula rubriflora	plastid	OQ612642
Sanicula rubriflora	plastid	OR865880
Sanicula rubriflora	plastid	OQ612642
Sanicula odorata	plastid	NC_061689
Sanicula odorata	plastid	MT528258
Eryngium planum	plastid	MT561039
Eryngium campestre	plastid	OK585059
Eryngium foetidum	plastid	OQ626827
Eryngium foetidum	plastid	ON149882
Eryngium foetidum	plastid	NC_068234
Chamaesium thalictrifolium	plastid	MN119372
Chamaesium wolffianum	plastid	MN119374
Chamaesium mallaeanum	plastid	MN119369
Pleurospermum foetens	plastid	OP583945
Pleurospermum camtschaticum	plastid	NC_033343
Bupleurum rockii	plastid	MW135456
Bupleurum yunnanense	plastid	MW135453
Hedera rhombea	plastid	MT991757
Hedera helix	plastid	NC_070394

## Sheet: ITS sequence
Table S2 ITS sequences included in phylogenetic analyses with GenBank accession.
Taxa	sequence type	GenBank Accession
Sanicula orthacantha var. stolonifera	ITS	OQ651137
Sanicula orthacantha var. stolonifera	ITS	OR879947
Sanicula serrata	ITS	OQ651138
Sanicula serrata	ITS	OR879936
Sanicula serrata	ITS	OR879945
Sanicula serrata	ITS	OR879946
Sanicula chinensis	ITS	OQ651151
Sanicula chinensis	ITS	OR879918
Sanicula chinensis	ITS	OR879919
Sanicula chinensis	ITS	OR879923
Sanicula chinensis	ITS	OR879944
Sanicula chinensis	ITS	OR879955
Sanicula rubriflora	ITS	OQ651140
Sanicula rubriflora	ITS	OR879929
Sanicula rubriflora	ITS	OR879950
Sanicula rubriflora	ITS	OR879940
Sanicula rubriflora	ITS	OR879941
Sanicula rubriflora	ITS	OR879930
Sanicula flavovirens	ITS	OR879925
Sanicula rugulosa	ITS	OQ651139
Sanicula rugulosa	ITS	OR879942
Sanicula giraldii	ITS	OQ651148
Sanicula giraldii	ITS	OR879926
Sanicula giraldii	ITS	OR879952
Sanicula giraldii	ITS	OR879956
Sanicula giraldii	ITS	OR879958
Sanicula astrantiifolia	ITS	OQ651146
Sanicula astrantiifolia	ITS	OR879920
Sanicula astrantiifolia	ITS	OR879921
Sanicula sp. SBN2022073001	ITS	OR879957
Sanicula sp. SBN2022073001	ITS	OR879949
Sanicula sp. SBN2022073001	ITS	OR879948
Sanicula sp. SBN2022073001	ITS	OR879939
Sanicula sp. SBN2022073001	ITS	OR879938
Sanicula elongata	ITS	OQ651149
Sanicula tienmuensis	ITS	OQ651145
Sanicula tienmuensis	ITS	OR879937
Sanicula sp. SBN2023041201	ITS	OR879953
Sanicula sp. SBN2023041201	ITS	OR879954
Sanicula tienmuensis var. pauciflora	ITS	OR879960
Sanicula tienmuensis var. pauciflora	ITS	OR879934
Sanicula giraldii var. ovicalycina	ITS	OR879932
Sanicula hacquetioides	ITS	OQ651147
Sanicula hacquetioides	ITS	OR879927
Sanicula caerulescens	ITS	OQ651150
Sanicula caerulescens	ITS	OR879922
Sanicula oviformis	ITS	OQ651142
Sanicula oviformis	ITS	OR879933
Sanicula orthacantha	ITS	OQ651143
Sanicula orthacantha	ITS	OR879931
Sanicula orthacantha	ITS	OR879959
Sanicula orthacantha	ITS	OR879951
Sanicula lamelligera	ITS	OQ651144
Sanicula lamelligera	ITS	OR879928
Sanicula pengshuiensis	ITS	OQ651141
Sanicula pengshuiensis	ITS	OR879935
Eryngium campestre	ITS	KY053513
Eryngium guatemalense	ITS	KY053524
Eryngium sparganioides	ITS	KY053521
Eryngium mathiasiae	ITS	KY053517
Pleurospermum foetens	ITS	KP311502
Pleurospermum foetens	ITS	KP311502
Pleurospermum szechenyii	ITS	KP311508
Bupleurum yunnanense	ITS	GU269883
Bupleurum yunnanense	ITS	KF573800
Bupleurum rockii	ITS	GU269885
Bupleurum rockii	ITS	JN818023
Bupleurum rockii	ITS	JN818024
Chamaesium spatuliferum	ITS	KY744270
Chamaesium wolffianum	ITS	KY744271
Chamaesium novem-jugum	ITS	KY744272
Hedera rhombea	ITS	AB817820
Hedera helix	ITS	MT276689
