# Supplementary material for: Plastid phylogenomics contributes to the taxonomic revision of taxa within the genus Sanicula L. and acceptance of two new members of the genus
Source: Front Plant Sci. 2024 Jun 10;15:1351023. doi: 10.3389/fpls.2024.1351023 (PMC11194442; doi:10.3389/fpls.2024.1351023)
Supplement: Supplementary Table 6 — Codon usage and relative synonymous codon usage (RSCU) values of 53 protein-coding genes of 21 Sanicula plastomes. [file Table_6.xlsx]

## Sheet: Sheet1
Table S6 Codon usage and relative synonymous codon usage (RSCU) values of 53 protein-coding genes of 21 Sanicula plastomes.
Amino Acid	Codon	S. astrantiifolia		S. chinensis		S. caerulescens		S. elongata		S. flavovirens		S. hacquetioides		S. lamelligera		S. oviformis		S. pengshuiensis		S. rubriflora		S. rugulosa		S. serrata		S. odorata		S. giraldii		S. giraldii var. ovicalycina		S. tienmuensis		S. tienmuensis var. pauciflora		S. orthacantha		S. orthacantha var. stolonifera		Sanicula sp. SBN2022073001		Sanicula sp. SBN2023041201
		Number	RSCU	Number	RSCU	Number	RSCU	Number	RSCU	Number	RSCU	Number	RSCU	Number	RSCU	Number	RSCU	Number	RSCU	Number	RSCU	Number	RSCU	Number	RSCU	Number	RSCU	Number	RSCU	Number	RSCU	Number	RSCU	Number	RSCU	Number	RSCU	Number	RSCU	Number	RSCU	Number	RSCU
Phe	UUU	771	1.3	773	1.3	771	1.3	771	1.3	769	1.3	773	1.3	769	1.3	770	1.3	766	1.3	775	1.3	774	1.31	772	1.3	769	1.31	773	1.3	766	1.3	768	1.3	772	1.31	770	1.3	769	1.3	774	1.31	772	1.31
	UUC	412	0.7	413	0.7	411	0.7	412	0.7	413	0.7	413	0.7	411	0.7	411	0.7	412	0.7	415	0.7	412	0.69	415	0.7	406	0.69	414	0.7	414	0.7	411	0.7	411	0.69	412	0.7	411	0.7	411	0.69	411	0.69
Leu	UUA	711	1.91	706	1.9	713	1.91	714	1.92	708	1.9	708	1.91	714	1.92	712	1.91	713	1.91	707	1.9	709	1.91	708	1.9	709	1.91	707	1.91	713	1.91	711	1.91	713	1.91	712	1.91	713	1.91	713	1.91	713	1.91
	UUG	465	1.25	465	1.25	463	1.24	463	1.24	465	1.25	460	1.24	464	1.24	467	1.25	466	1.25	465	1.25	460	1.24	462	1.24	461	1.24	460	1.24	466	1.25	464	1.25	464	1.25	465	1.25	465	1.25	466	1.25	463	1.24
	CUU	482	1.29	481	1.29	482	1.29	481	1.29	479	1.29	483	1.3	481	1.29	482	1.29	482	1.29	480	1.29	483	1.3	482	1.3	484	1.3	483	1.3	481	1.29	480	1.29	481	1.29	481	1.29	481	1.29	481	1.29	483	1.3
	CUC	141	0.38	144	0.39	141	0.38	140	0.38	141	0.38	143	0.39	141	0.38	141	0.38	141	0.38	142	0.38	143	0.38	143	0.38	142	0.38	142	0.38	141	0.38	141	0.38	141	0.38	142	0.38	141	0.38	141	0.38	141	0.38
	CUA	299	0.8	298	0.8	298	0.8	297	0.8	299	0.8	294	0.79	297	0.8	297	0.8	298	0.8	300	0.81	294	0.79	295	0.79	299	0.8	294	0.79	298	0.8	298	0.8	296	0.79	297	0.8	297	0.8	297	0.8	295	0.79
	CUG	140	0.38	138	0.37	140	0.38	141	0.38	139	0.37	140	0.38	140	0.38	140	0.38	140	0.38	135	0.36	140	0.38	141	0.38	135	0.36	140	0.38	140	0.38	141	0.38	140	0.38	140	0.38	140	0.38	140	0.38	140	0.38
Ile	AUU	851	1.42	858	1.44	852	1.43	853	1.43	858	1.43	853	1.43	853	1.43	852	1.43	853	1.43	857	1.43	850	1.42	850	1.42	852	1.43	852	1.43	852	1.43	856	1.43	852	1.43	852	1.43	853	1.43	855	1.43	854	1.43
	AUC	374	0.63	372	0.62	375	0.63	374	0.63	375	0.63	373	0.62	375	0.63	376	0.63	374	0.63	374	0.62	375	0.63	376	0.63	365	0.61	372	0.62	374	0.63	375	0.63	375	0.63	373	0.63	376	0.63	374	0.63	377	0.63
	AUA	568	0.95	561	0.94	562	0.94	565	0.95	565	0.94	565	0.95	564	0.94	561	0.94	566	0.95	566	0.94	565	0.95	564	0.95	566	0.95	568	0.95	563	0.94	567	0.95	565	0.95	565	0.95	563	0.94	565	0.94	563	0.94
Met	AUG	497	1	495	1	499	1	499	1	496	1	496	1	499	1	498	1	499	1	498	1	496	1	496	1	499	1	496	1	499	1	497	1	499	1	499	1	499	1	498	1	498	1
Val	GUU	425	1.48	422	1.47	424	1.47	424	1.47	423	1.47	425	1.47	425	1.48	426	1.48	425	1.48	422	1.47	424	1.47	424	1.47	428	1.5	424	1.47	425	1.48	425	1.48	424	1.47	425	1.48	424	1.47	424	1.47	424	1.47
	GUC	136	0.47	137	0.48	135	0.47	135	0.47	138	0.48	136	0.47	135	0.47	135	0.47	135	0.47	136	0.47	135	0.47	135	0.47	132	0.46	135	0.47	135	0.47	135	0.47	134	0.47	134	0.47	135	0.47	136	0.47	135	0.47
	GUA	416	1.44	415	1.45	418	1.45	417	1.45	414	1.44	416	1.44	417	1.45	417	1.45	417	1.45	416	1.45	415	1.44	416	1.45	411	1.44	415	1.44	417	1.45	417	1.45	418	1.45	418	1.45	417	1.45	416	1.45	417	1.45
	GUG	175	0.61	174	0.61	175	0.61	175	0.61	173	0.6	176	0.61	174	0.6	175	0.61	175	0.61	174	0.61	177	0.62	175	0.61	172	0.6	177	0.62	175	0.61	175	0.61	175	0.61	175	0.61	175	0.61	175	0.61	175	0.61
Ser	UCU	457	1.73	462	1.75	459	1.74	458	1.73	462	1.75	458	1.73	458	1.73	459	1.74	458	1.73	456	1.73	458	1.73	457	1.73	455	1.73	456	1.73	458	1.73	457	1.73	458	1.73	460	1.74	458	1.73	459	1.73	458	1.73
	UCC	249	0.94	244	0.92	250	0.95	250	0.94	248	0.94	245	0.93	250	0.94	250	0.95	251	0.95	245	0.93	245	0.93	244	0.92	247	0.94	245	0.93	251	0.95	251	0.95	251	0.95	250	0.94	250	0.94	249	0.94	250	0.94
	UCA	302	1.14	302	1.14	302	1.14	301	1.14	303	1.14	300	1.13	301	1.14	300	1.14	300	1.13	301	1.14	300	1.13	300	1.13	301	1.14	301	1.14	299	1.13	302	1.14	301	1.14	301	1.14	301	1.14	302	1.14	300	1.13
	UCG	163	0.62	165	0.62	162	0.61	163	0.62	164	0.62	166	0.63	163	0.62	162	0.61	163	0.62	166	0.63	166	0.63	167	0.63	164	0.62	167	0.63	164	0.62	162	0.61	163	0.62	163	0.62	163	0.62	163	0.62	166	0.63
	AGU	327	1.24	324	1.22	325	1.23	327	1.24	321	1.21	328	1.24	325	1.23	323	1.22	326	1.23	321	1.22	327	1.24	326	1.23	327	1.24	325	1.23	326	1.23	326	1.23	325	1.23	326	1.23	326	1.23	327	1.23	325	1.23
	AGC	89	0.34	90	0.34	89	0.34	89	0.34	90	0.34	90	0.34	91	0.34	89	0.34	90	0.34	91	0.35	90	0.34	92	0.35	88	0.33	91	0.34	90	0.34	90	0.34	90	0.34	90	0.34	90	0.34	90	0.34	90	0.34
Pro	CCU	357	1.57	358	1.58	358	1.58	359	1.58	358	1.58	358	1.58	359	1.58	358	1.58	359	1.58	356	1.57	358	1.58	359	1.58	354	1.56	358	1.58	359	1.58	358	1.58	359	1.58	359	1.58	359	1.58	360	1.58	359	1.58
	CCC	163	0.72	163	0.72	164	0.72	164	0.72	162	0.72	164	0.72	163	0.72	164	0.72	163	0.72	165	0.73	164	0.72	162	0.71	164	0.72	163	0.72	163	0.72	164	0.72	162	0.71	163	0.72	163	0.72	164	0.72	163	0.72
	CCA	247	1.09	246	1.08	247	1.09	246	1.08	244	1.08	246	1.08	247	1.09	247	1.09	248	1.09	246	1.08	246	1.08	247	1.09	249	1.1	245	1.08	248	1.09	247	1.09	248	1.09	247	1.09	247	1.09	247	1.09	246	1.08
	CCG	142	0.62	140	0.62	140	0.62	140	0.62	142	0.63	141	0.62	140	0.62	140	0.62	140	0.62	140	0.62	141	0.62	142	0.62	141	0.62	142	0.63	140	0.62	140	0.62	141	0.62	140	0.62	140	0.62	139	0.61	141	0.62
Thr	ACU	450	1.65	453	1.66	450	1.65	450	1.65	453	1.66	451	1.66	450	1.65	450	1.65	450	1.65	453	1.66	452	1.66	451	1.66	453	1.66	451	1.66	450	1.65	450	1.65	451	1.65	451	1.65	450	1.65	452	1.65	449	1.65
	ACC	201	0.74	198	0.73	201	0.74	201	0.74	199	0.73	200	0.73	201	0.74	201	0.74	201	0.74	200	0.73	200	0.73	199	0.73	198	0.73	200	0.73	201	0.74	201	0.73	201	0.74	200	0.73	201	0.74	201	0.74	201	0.74
	ACA	318	1.17	321	1.18	319	1.17	319	1.17	320	1.17	318	1.17	319	1.17	319	1.17	319	1.17	317	1.16	317	1.16	317	1.17	320	1.17	318	1.17	319	1.17	320	1.17	319	1.17	319	1.17	319	1.17	318	1.16	321	1.18
	ACG	121	0.44	117	0.43	122	0.45	121	0.44	118	0.43	121	0.44	121	0.44	122	0.45	120	0.44	122	0.45	121	0.44	121	0.44	119	0.44	121	0.44	121	0.44	123	0.45	121	0.44	121	0.44	121	0.44	122	0.45	120	0.44
Ala	GCU	522	1.75	524	1.75	521	1.75	522	1.75	523	1.75	524	1.75	521	1.75	522	1.75	521	1.75	526	1.76	523	1.75	522	1.75	520	1.75	522	1.75	521	1.75	522	1.75	520	1.74	521	1.75	521	1.75	521	1.75	520	1.75
	GCC	211	0.71	211	0.71	211	0.71	211	0.71	212	0.71	212	0.71	211	0.71	211	0.71	211	0.71	212	0.71	212	0.71	212	0.71	209	0.7	211	0.71	211	0.71	211	0.71	211	0.71	211	0.71	211	0.71	211	0.71	211	0.71
	GCA	321	1.08	324	1.08	322	1.08	322	1.08	321	1.08	324	1.08	322	1.08	322	1.08	323	1.08	322	1.08	324	1.08	325	1.09	323	1.09	323	1.08	323	1.08	321	1.08	322	1.08	322	1.08	322	1.08	322	1.08	322	1.08
	GCG	137	0.46	137	0.46	137	0.46	138	0.46	137	0.46	136	0.45	138	0.46	137	0.46	138	0.46	137	0.46	136	0.46	137	0.46	137	0.46	140	0.47	137	0.46	138	0.46	139	0.47	138	0.46	138	0.46	138	0.46	138	0.46
Tyr	UAU	646	1.61	643	1.61	646	1.61	646	1.61	640	1.61	647	1.61	646	1.61	645	1.61	647	1.61	644	1.6	645	1.61	646	1.61	641	1.61	647	1.61	646	1.61	645	1.61	646	1.61	644	1.61	645	1.61	646	1.61	646	1.61
	UAC	155	0.39	158	0.39	156	0.39	156	0.39	157	0.39	158	0.39	156	0.39	156	0.39	156	0.39	159	0.4	158	0.39	158	0.39	155	0.39	155	0.39	156	0.39	157	0.39	155	0.39	156	0.39	156	0.39	156	0.39	156	0.39
TER	UAA	29	1.45	30	1.5	29	1.45	29	1.45	30	1.5	30	1.48	29	1.45	29	1.43	29	1.45	31	1.55	30	1.5	30	1.5	30	1.5	29	1.47	29	1.45	29	1.45	29	1.45	29	1.45	29	1.45	29	1.45	29	1.45
	UAG	15	0.75	15	0.75	15	0.75	15	0.75	15	0.75	15	0.74	15	0.75	15	0.74	15	0.75	15	0.75	15	0.75	15	0.75	15	0.75	15	0.76	15	0.75	15	0.75	15	0.75	15	0.75	15	0.75	15	0.75	15	0.75
	UGA	16	0.8	15	0.75	16	0.8	16	0.8	15	0.75	16	0.79	16	0.8	17	0.84	16	0.8	14	0.7	15	0.75	15	0.75	15	0.75	15	0.76	16	0.8	16	0.8	16	0.8	16	0.8	16	0.8	16	0.8	16	0.8
His	CAU	377	1.48	376	1.48	377	1.48	378	1.48	377	1.48	379	1.48	377	1.48	377	1.48	376	1.48	380	1.48	379	1.48	380	1.48	373	1.48	379	1.48	376	1.48	378	1.49	378	1.48	377	1.48	377	1.48	378	1.48	379	1.49
	CAC	132	0.52	133	0.52	132	0.52	132	0.52	133	0.52	132	0.52	132	0.52	132	0.52	132	0.52	133	0.52	132	0.52	132	0.52	132	0.52	133	0.52	132	0.52	131	0.51	132	0.52	132	0.52	132	0.52	132	0.52	131	0.51
Gln	CAA	582	1.51	581	1.51	584	1.51	584	1.51	579	1.51	579	1.51	583	1.51	586	1.51	582	1.51	585	1.51	579	1.51	579	1.51	580	1.51	580	1.51	582	1.51	584	1.51	582	1.51	583	1.51	583	1.51	580	1.51	583	1.51
	CAG	188	0.49	190	0.49	190	0.49	189	0.49	190	0.49	190	0.49	189	0.49	189	0.49	189	0.49	189	0.49	189	0.49	188	0.49	188	0.49	189	0.49	189	0.49	188	0.49	189	0.49	190	0.49	189	0.49	190	0.49	189	0.49
Asn	AAU	741	1.51	743	1.53	741	1.52	741	1.52	742	1.53	744	1.53	742	1.52	738	1.52	745	1.52	741	1.52	746	1.53	746	1.53	736	1.53	745	1.53	745	1.52	742	1.52	741	1.52	742	1.52	742	1.52	742	1.52	743	1.52
	AAC	238	0.49	230	0.47	236	0.48	236	0.48	231	0.47	230	0.47	236	0.48	235	0.48	235	0.48	233	0.48	230	0.47	232	0.47	227	0.47	229	0.47	234	0.48	235	0.48	234	0.48	236	0.48	236	0.48	236	0.48	235	0.48
Lys	AAA	817	1.49	817	1.49	816	1.49	815	1.49	821	1.49	820	1.49	817	1.49	817	1.49	817	1.49	810	1.48	819	1.49	821	1.49	817	1.49	820	1.49	817	1.49	817	1.49	818	1.49	817	1.49	817	1.49	820	1.49	820	1.49
	AAG	280	0.51	283	0.51	279	0.51	279	0.51	279	0.51	281	0.51	279	0.51	279	0.51	279	0.51	283	0.52	279	0.51	279	0.51	280	0.51	280	0.51	279	0.51	280	0.51	280	0.51	278	0.51	279	0.51	279	0.51	277	0.51
Asp	GAU	676	1.6	675	1.59	674	1.6	674	1.6	677	1.59	672	1.59	676	1.6	674	1.6	675	1.6	676	1.6	673	1.59	675	1.6	671	1.59	673	1.59	675	1.6	681	1.6	675	1.6	675	1.6	675	1.6	675	1.6	677	1.6
	GAC	168	0.4	172	0.41	168	0.4	169	0.4	173	0.41	171	0.41	168	0.4	168	0.4	168	0.4	171	0.4	171	0.41	170	0.4	172	0.41	172	0.41	168	0.4	168	0.4	168	0.4	168	0.4	168	0.4	168	0.4	169	0.4
Glu	GAA	846	1.5	844	1.49	846	1.5	846	1.5	837	1.5	846	1.5	846	1.5	851	1.5	847	1.5	848	1.5	846	1.5	842	1.49	839	1.49	846	1.5	847	1.5	846	1.5	846	1.5	846	1.5	847	1.5	845	1.5	844	1.5
	GAG	284	0.5	287	0.51	285	0.5	284	0.5	281	0.5	285	0.5	285	0.5	284	0.5	284	0.5	285	0.5	285	0.5	287	0.51	285	0.51	284	0.5	284	0.5	285	0.5	285	0.5	285	0.5	285	0.5	285	0.5	283	0.5
Cys	UGU	166	1.53	167	1.52	165	1.52	165	1.52	167	1.53	166	1.52	165	1.52	166	1.52	165	1.52	166	1.52	166	1.52	167	1.53	169	1.54	168	1.53	165	1.52	165	1.52	165	1.52	165	1.52	166	1.52	166	1.52	165	1.52
	UGC	51	0.47	53	0.48	52	0.48	52	0.48	52	0.47	52	0.48	52	0.48	52	0.48	52	0.48	52	0.48	52	0.48	52	0.47	51	0.46	52	0.47	52	0.48	52	0.48	52	0.48	52	0.48	52	0.48	52	0.48	52	0.48
Trp	UGG	385	1	385	1	386	1	385	1	386	1	386	1	385	1	384	1	386	1	385	1	386	1	385	1	384	1	385	1	386	1	384	1	385	1	385	1	385	1	385	1	385	1
Arg	CGU	286	1.37	290	1.39	287	1.37	286	1.37	288	1.38	287	1.37	286	1.37	287	1.38	287	1.38	291	1.39	287	1.37	286	1.37	287	1.39	287	1.38	286	1.37	286	1.37	287	1.38	286	1.37	286	1.37	285	1.37	286	1.37
	CGC	84	0.4	78	0.37	84	0.4	84	0.4	79	0.38	81	0.39	84	0.4	84	0.4	84	0.4	79	0.38	81	0.39	81	0.39	78	0.38	81	0.39	84	0.4	84	0.4	84	0.4	84	0.4	84	0.4	84	0.4	84	0.4
	CGA	288	1.38	292	1.4	289	1.38	288	1.38	289	1.39	293	1.4	288	1.38	288	1.38	287	1.38	289	1.38	293	1.4	291	1.4	291	1.41	292	1.4	287	1.38	289	1.39	288	1.38	288	1.38	288	1.38	289	1.39	288	1.38
	CGG	95	0.46	94	0.45	95	0.45	95	0.46	97	0.47	95	0.45	95	0.46	95	0.46	95	0.46	97	0.46	95	0.45	96	0.46	93	0.45	94	0.45	95	0.46	94	0.45	94	0.45	95	0.46	95	0.46	95	0.46	95	0.45
	AGA	362	1.74	362	1.74	364	1.74	364	1.75	361	1.73	364	1.74	364	1.75	364	1.74	364	1.75	363	1.74	361	1.73	361	1.73	356	1.73	361	1.73	365	1.75	364	1.75	364	1.75	364	1.75	364	1.75	363	1.74	364	1.74
	AGG	134	0.64	135	0.65	134	0.64	134	0.64	135	0.65	136	0.65	134	0.64	134	0.64	134	0.64	134	0.64	136	0.65	136	0.65	133	0.64	137	0.66	134	0.64	134	0.64	134	0.64	134	0.64	134	0.64	135	0.65	136	0.65
Gly	GGU	501	1.33	493	1.31	500	1.33	501	1.33	496	1.32	500	1.32	500	1.33	499	1.32	501	1.33	497	1.32	501	1.33	500	1.32	501	1.33	501	1.32	501	1.33	500	1.33	501	1.33	502	1.33	501	1.33	501	1.33	501	1.33
	GGC	184	0.49	190	0.51	187	0.5	186	0.49	186	0.49	186	0.49	186	0.49	187	0.5	186	0.49	186	0.49	186	0.49	187	0.49	185	0.49	186	0.49	186	0.49	186	0.49	186	0.49	185	0.49	186	0.49	185	0.49	186	0.49
	GGA	556	1.47	551	1.47	555	1.47	554	1.47	557	1.48	560	1.48	555	1.47	555	1.47	555	1.47	555	1.47	560	1.48	560	1.48	557	1.48	561	1.48	555	1.47	556	1.47	555	1.47	555	1.47	555	1.47	557	1.48	555	1.47
	GGG	267	0.71	269	0.72	266	0.71	267	0.71	269	0.71	265	0.7	266	0.71	266	0.71	266	0.71	268	0.71	265	0.7	265	0.7	263	0.7	265	0.7	266	0.71	267	0.71	266	0.71	266	0.71	266	0.71	265	0.7	266	0.71
Total		21189		21182		21192		21192		21171		21202		21191		21189		21197		21197		21192		21196		21103		21192		21192		21202		21192		21192		21192		21205		21196
