# Supplementary material for: Plastid phylogenomics contributes to the taxonomic revision of taxa within the genus Sanicula L. and acceptance of two new members of the genus
Source: Front Plant Sci. 2024 Jun 10;15:1351023. doi: 10.3389/fpls.2024.1351023 (PMC11194442; doi:10.3389/fpls.2024.1351023)
Supplement: Supplementary Table 7 — Nucleotide diversity (Pi) of coding and non-coding regions. [file Table_7.xlsx]

## Sheet: Mutation Hotspots
Table S7 Nucleotide diversity (Pi) of coding and non-coding regions.
CDS	Pi	Region	intron	Pi	Region	intergenic_regions	Pi	Region
accD	0.00365	LSC	ndhB intron	0.00027	IR	ycf4-cemA	0.01693	LSC
atpA	0.00065	LSC	rps12 intron	0	IR	ycf3-trnS	0.00897	LSC
atpB	0.00212	LSC	trnA intron	0.00077	IR	ycf2-trnL	0.00326	IR
atpE	0.00095	LSC	ndhA intron	0.00596	SSC	rps7-trnV	0.00062	IR
atpF	0.00376	LSC	trnI intron	0	IR	trnT-UGU_trnL-UAA	0.00607	LSC
atpH	0.00074	LSC	rpl2 intron	0.00028	IR	trnT-GGU_psbD	0.00453	LSC
atpI	0.00221	LSC	rpl16 intron	0.0068	LSC	trnS-UGA_psbZ	0.00276	LSC
cemA	0.00538	LSC	petB intron	0.00409	LSC	trnS-GGA_rps4	0.00293	LSC
ndhJ	0.0008	LSC	clpP intron1	0.00579	LSC	trnS-GCU_trnG-GCC	0.01282	LSC
psbE	0.00072	LSC	clpP intron2	0.00407	LSC	trnQ-psbK	0.00448	LSC
psbH	0.00206	LSC	trnV intron	0.00484	LSC	trnP-psaJ	0.00926	LSC
rps12	0.00026	LSC	trnL intron	0.00201	LSC	trnN-ycf1	0.00058	IR
ycf3	0.00125	LSC	ycf3 intron1	0.00192	LSC	trnL-UAA-trnF	0.0058	LSC
ycf4	0.00221	LSC	ycf3 intron2	0.00279	LSC	trnH-psbA	0.02897	LSC
rps19	0.00034	LSC-IRa	rpoC1 intron	0.00476	LSC	trnF-ndhJ	0.01105	LSC
rsp18	0.00162	LSC	atpF intron	0.00474	LSC	trnE-trnT	0.02275	LSC
rps16	0.0008	LSC	trnG intron	0.00562	LSC	trnC-petN	0.00589	LSC
rps14	0.00327	LSC	rps16 intron	0.004	LSC	rrn4.5-rrn5	0	IR
rps11	0.00114	LSC	trnK intron	0.00451	LSC	rps18-rpl20	0.00618	LSC
rps8	0.00238	LSC				rps16-trnQ	0.00525	LSC
rps4	0.00094	LSC				rps15-ycf1	0.0143	SSC
rps3	0.00183	LSC				rps8-rpl14	0.00299	LSC
rps2	0.00236	LSC				ndhB-rps7	0.00189	IR
rpoC2	0.00247	LSC				rps4-trnT	0.0081	LSC
rpoC1	0.00135	LSC				rps2-rpoC2	0.00831	LSC
ropB	0.00152	LSC				rpoB-trnC	0.00896	LSC
ropA	0.00305	LSC				rpl32-trnL	0.00707	SSC
rpl33	0.00095	LSC				rpl20-rps12	0.00321	LSC
rpl22	0.00511	LSC				rbcL-accD	0.02013	LSC
rpl20	0.00345	LSC				psbZ-trnG	0.00788	LSC
rpl16	0.00125	LSC				psbM-trnD	0.00615	LSC
rpl14	0.00163	LSC				psbK-psbI	0.0079	LSC
rbcL	0.00542	LSC				psbE-petL	0.00708	LSC
psbD	0.00064	LSC				psbC-trnS	0.00515	LSC
psbC	0.00117	LSC				psbB-psbT	0.00486	LSC
psbB	0.00019	LSC				psbA-trnK	0.00487	LSC
psbA	0.00128	LSC				psaJ-rpl33	0.00858	LSC
psaB	0.00111	LSC				psaI-ycf4	0.00525	LSC
psaA	0.00114	LSC				psaA-ycf3	0.00479	LSC
petD	0.00129	LSC				petN-psbM	0.00979	LSC
petB	0.00185	LSC				petA-psbJ	0.0059	LSC
petA	0.00343	LSC				ndhG-ndhI	0.00802	SSC
ndhK	0.00287	LSC				ndhF-rpl32	0.00679	SSC
ndhC	0.00102	LSC				ndhE-ndhG	0.00657	SSC
matK	0.00458	LSC				ndhC-trnV	0.00783	LSC
infA	0.00195	LSC				trnL-CAA-ndhB	0.00016	IR
clpP	0.00047	LSC				matK-rps16	0.00523	LSC
ndhA	0.0021	SSC				clpP-psbB	0.004	LSC
ndhI	0.00094	SSC				cemA-petA	0.01237	LSC
ndhH	0.00161	SSC				ccsA-ndhD	0.01255	SSC
ndhF	0.00343	SSC				atpH-atpI	0.00626	LSC
ndhE	0.00168	SSC				atpF-atpH	0.00376	LSC
ndhD	0.00304	SSC				atpB-rbcL	0.00376	LSC
ccsA	0.00239	SSC				accD-psaI	0.00681	LSC
rps15	0.0029	SSC				psaC-ndhE	0.01046	SSC
ycf1	0.00617	SSC-IRb				petB-petD	0.00666	LSC
ndhG	0.0028	SSC				rrn5-trnR	0	IR
psaC	0.00039	SSC				trnG-trnR	0.02118	LSC
ycf2	0.00106	IR				trnG-trnfM	0.01169	LSC
ndhB	0.00025	IR				trnM-atpE	0.00247	LSC
rpl2	0	IR				trnR-trnN	0.0063	IR
rpl23	0.00125	IR				trnV-rrn16	0.00159	IR
rps7	0	IR				rrn16-trnI	0.00168	IR
						atpI-rps2	0.00861	LSC

## Sheet: Functional protein coding genes
Table S7 Nucleotide diversity (Pi) of coding and non-coding regions.
Functional protein coding genes	Nucleotide diversity (Pi)	Functional protein coding genes type
accD	0.00365	OGs
atpA	0.00065	ATP
atpB	0.00212	ATP
atpE	0.00095	ATP
atpF	0.00376	ATP
atpH	0.00074	ATP
atpI	0.00221	ATP
cemA	0.00538	OGs
ndhJ	0.0008	NDH
psbE	0.00072	PSB
psbH	0.00206	PSB
rps12	0.00026	RPS
ycf3	0.00125	CSF
ycf4	0.00221	CSF
rps19	0.00034	RPS
rsp18	0.00162	RPS
rps16	0.0008	RPS
rps14	0.00327	RPS
rps11	0.00114	RPS
rps8	0.00238	RPS
rps4	0.00094	RPS
rps3	0.00183	RPS
rps2	0.00236	RPS
rpoC2	0.00247	RPO
rpoC1	0.00135	RPO
ropB	0.00152	RPO
ropA	0.00305	RPO
rpl33	0.00095	RPL
rpl22	0.00511	RPL
rpl20	0.00345	RPL
rpl16	0.00125	RPL
rpl14	0.00163	RPL
rbcL	0.00542	OGs
psbD	0.00064	PSB
psbC	0.00117	PSB
psbB	0.00019	PSB
psbA	0.00128	PSB
psaB	0.00111	PSA
psaA	0.00114	PSA
petD	0.00129	PET
petB	0.00185	PET
petA	0.00343	PET
ndhK	0.00287	NDH
ndhC	0.00102	NDH
matK	0.00458	OGs
infA	0.00195	OGs
clpP	0.00047	OGs
ndhA	0.0021	NDH
ndhI	0.00094	NDH
ndhH	0.00161	NDH
ndhF	0.00343	NDH
ndhE	0.00168	NDH
ndhD	0.00304	NDH
ccsA	0.00239	OGs
rps15	0.0029	RPS
ycf1	0.00617	CSF
ndhG	0.0028	NDH
psaC	0.00039	PSA
ycf2	0.00106	CSF
ndhB	0.00025	NDH
rpl23	0.00125	RPL
