# Supplementary material for: Plastid phylogenomics contributes to the taxonomic revision of taxa within the genus Sanicula L. and acceptance of two new members of the genus
Source: Front Plant Sci. 2024 Jun 10;15:1351023. doi: 10.3389/fpls.2024.1351023 (PMC11194442; doi:10.3389/fpls.2024.1351023)
Supplement: Supplementary Table 8 — The other morphological characteristics of eleven Sanicula species. [file Table_8.xlsx]

## Sheet: Sheet1
Table S8. The other morphological characteristics of eleven Sanicula species.
Taxa	Basal leaves	Leaf surface	Inflorescence	Flower	Staminate flowers	Fertile flowers	Rhizome/Root
S. giraldii	Palmately 3 – 5-parted, apex shallowly 3-lobed, lateral segments 2-parted to base.	Smooth	2 – 4-trichotomously branched, all branches elongate	6-7	3-5	usually 1-3	Rhizome short, upright or oblique, lateral roots are elongate.
S. giraldii var. ovicalycina	Palmately 3-parted, lateral segments shallowly 2 – 3-parted to 1/2 base.	Leaf veins distinctly concave in adaxial surface, distinctly prominent in abaxial surface, gridded.	dichotomously cymose-branched	6-8	3-5	usually 3	Rhizome short, upright or oblique.
S. tienmuensis	Several, blade round-cordate to orbicular	Not smooth, leaf vein evident.	1–3-trichotomously branched, central branch usually with a simple umbel,lateral branches longer, with compound umbels	3-7	5 or 6	1	Rhizome short, dark brown, bearing numerous fleshy-fibrous roots.
S. tienmuensis var. pauciflora	Numerous, palmately 3-parted, primary segments shallowly 2–3-lobed, sharply serrate; central segment obovate, lateral segments broadly obovate, usually parted to middle or near base	Smooth, leaf vein evident.	1–3-trichotomously branched, central branch usually with a simple umbel, lateral branches longer	3-6	2 or 3	1	Rootstock short, fibrous roots brown and numerous.
S. orthacantha	Several, blade round-cordate or cordate-pentagonal.	Smooth, leaf vein evident.	2–3-branched	6-7	5 or 6, usually 5	1	Short, tuberlike, woody, oblique rootstock bearing elongated, fibrous roots, occasionally having fleshy stoloniferous.
S. orthacantha var. stolonifera	Several, blade round-cordate or cordate-pentagonal.	Smooth, leaf vein evident.	2–3-branched	6-7	5-6	1	Slender, elongate and lignified nodes stoloniferous rhizomes.
S. orthacantha var. brevispina	Basal leaves are cordate-pentagonal.	Smooth, leaf vein evident.	Elongate, loose and spreading	5-10	4-9	1	Rhizome is short and cracked.
Sanicula sp. SBN2022073001	Several; blade orbicular, reniform-rounded or broadly cordate.	Not smooth, leaf vein evident.	Pleiochasium-branched	4-7	3-5	1-2	Taproot short and stout.
Sanicula sp. SBN2023041201	Numerous, leaf blade subrounded, round-cordate or pentagonal, palmately 3 – 5-parted.	Not smooth, leaf vein evident.	dichotomously cymose-branched, extremely shortened peduncle.	10-11	9 – 10, usually 9	1	Rootstock stout, short, fibrous roots brown and numerous.
S. lamelligera	Basal leaves several, blade round-cordate, palmately 3-parted.	Smooth, leaf vein evident.	2–4-dichotomously or trichotomously branched, sometimes subcorymbose	5-6	4-5	1	Rootstock short, tuberlike, woody, bearing a fascicle of brown fibrous roots.
S. elongata	Basal leaves several, leaf blade subrounded, round-cordate or pentagonal, palmately 3–5-parted, margin sharply irregular-serrate.	Not smooth, leaf vein evident.	2–3-trichotomously branched, slender and elongate.	4-6	3-5	1	Fibrous roots brown and numerous.
